# Supplementary material for: Apocynin and Hyperbaric Oxygen Therapy Improve Renal Function and Structure in an Animal Model of CKD
Source: Biomedicines. 2024 Dec 9;12(12):2788. doi: 10.3390/biomedicines12122788 (PMC11673868; doi:10.3390/biomedicines12122788)
Supplement: Supplementary file 1 [file biomedicines-12-02788-s001.zip]

Archive with 1 entries (1 files):
- biomedicines-3326973-supplementary.pdf
